# Supplementary material for: Activation of a FOXO3-induced cell cycle arrest regulates ferroptosis
Source: Cell Death Discov. 2025 Oct 16;11:465. doi: 10.1038/s41420-025-02760-x (PMC12533257; doi:10.1038/s41420-025-02760-x)
Supplement: Supplementary file 3 — Overview of RT-PCR primers used for this study [file 41420_2025_2760_MOESM3_ESM.xlsx]

## Sheet: Sheet1
Supplemental Table 1: Sequences of all oligos used in this study
Target gene	primer	sequence 5'-3'
β-Actin	Forward	CGTCACCAACTGGGACGACA
	Reverse	CTTCTCGCGGTTGGCCTTGG
FOXO3	Forward	CGTGCCCTACTTCAAGGATA
	Reverse	ATGAATCGACTATGCAGTGAC
FOXO1	Forward	AGTGGATGGTCAAGAGCGTG
	Reverse	GCACACGAATGAACTTGCTGT
SLC7A11/xCT	Forward	TCCTGCTTTGGCTCCATGAACG
	Reverse	AGAGGAGTGTGCTTGCGGACAT
GPX4	Forward	ACAAGAACGGCTGCGTGGTGAA
	Reverse	GCCACACACTTGTGGAGCTAGA
ACSL4	Forward	GCTATCTCCTCAGACACACCGA
	Reverse	AGGTGCTCCAACTCTGCCAGTA
Ferritin heavy chain (FTH1)	Forward	TGAAGCTGCAGAACCAACGAGG
	Reverse	GCACACTCCATTGCATTCAGCC
TFRC/TFR1	Forward	ATCGGTTGGTGCCACTGAATGG
	Reverse	ACAACAGTGGGCTGGCAGAAAC
